# Supplementary material for: The ABCG2 Q141K hyperuricemia and gout associated variant illuminates the physiology of human urate excretion
Source: Nat Commun. 2020 Jun 2;11:2767. doi: 10.1038/s41467-020-16525-w (PMC7265540; doi:10.1038/s41467-020-16525-w)
Supplement: Supplementary file 3 — Source Data [file 41467_2020_16525_MOESM3_ESM.zip]

Archive with 2 entries (2 files):
- 211133_3_data_0_q9x9wv.xlsx
- 211133_3_rel_ms_0_q9x9yf.pdf
