# Supplementary material for: The ABCG2 Q141K hyperuricemia and gout associated variant illuminates the physiology of human urate excretion
Source: Nat Commun. 2020 Jun 2;11:2767. doi: 10.1038/s41467-020-16525-w (PMC7265540; doi:10.1038/s41467-020-16525-w)
Supplement: Supplementary file 3 — Source Data [file 41467_2020_16525_MOESM3_ESM.zip › 211133_3_data_0_q9x9wv.xlsx]

## Sheet: Source Data File
Contains source data for:
Figure 1
Figure 2
Figure 3
Figure 4
Figure 5
Figure 6
Figure 7
Table 1
Supplementary Figure 1
Supplementary Figure 2
Supplementary Figure 3
Supplementary Figure 4
Supplementary Figure 5
Supplementary Figure 6
Supplementary Figure 7
Supplementary Table 2
Supplementary Table 3
Clinical Trial protocol for ACTRN12615001302549

## Sheet: Figure 1
Figure 1A								Figure 1C						Figure 1D						Figure 1E and F						Figure G								Figure H
time	RiskT allele absent			Risk T allele present				FEUA (%)	base	30 min	60 min	120 min	180 min	FEUA (%)	base	30 min	60 min	120 min	180 min							time	RiskT allele absent			Risk T allele present				UUE(UUA/UCr)	Q141	141K
0	0.3177	0.32403	0.3113	0.3391	0.3512	0.32691		5.18	6.55683					5.18						SUA load	wt	Q141K +/-	wt	Q141K +/-		0	0.2228	0.25302	0.19258	0.2483	0.30529	0.19123		0.25253	6.5
15	0.3321	0.33846	0.32573	0.3481	0.36025	0.33595		5.223	4.70746					5.223						4.93518	65.54		34.46			30	0.2827	0.31333	0.25205	0.315	0.37199	0.25794		0.1828	4.6667
30	0.3569	0.36327	0.35054	0.3776	0.38977	0.36548		4.731	5.04371					4.731						5.5949	61.7		38.3			60	0.4322	0.46261	0.40184	0.4772	0.53422	0.42017		0.25342	5
60	0.3979	0.40428	0.39155	0.4148	0.42691	0.40262		9.34	6.3887					9.34						6.28442	77.71		22.29			120	0.5503	0.5804	0.52013	0.5654	0.62241	0.50836		0.47321	6.3333
120	0.4178	0.42424	0.41144	0.4386	0.45072	0.42643		8.664	3.69872					8.664						6.62364	79.61		20.39			180	0.534	0.56424	0.5038	0.5307	0.58773	0.47368		0.32308	3.6667
180	0.413	0.41934	0.40662	0.4348	0.44691	0.42262		4.101	6.22058					4.101						6.53767	68.9		31.1											0.27586	6.1667
								5.855	6.3887					5.855																				0.25	6.3333
								4.128	6.22058					4.128						5.21184		43.85		56.15										0.16246	6.1667
Figure 1B								9.006	3.69872					9.006						5.86031		53.6		46.4										0.24161	3.6667
time	RiskT allele absent			Risk T allele present				6.395	5.54808					6.395						6.48477		45.43		54.57										0.32468	5.5
0	5.6758	5.9831	5.3684	5.8704	6.4505	5.29027		4.065	3.86685					4.065						6.88507		42.68		57.32										0.18333	3.8333
30	6.2547	6.5664	5.943	6.4634	7.0434	5.88327		4.952	6.22058					4.952						6.82102		36.46		63.54										0.26174	6.1667
60	8.3355	8.6446	8.02644	8.9922	9.5723	8.41215		5.963	5.71621					5.963																				0.29381	5.6667
120	9.7064	10.0147	9.39814	9.6344	10.2144	9.05426		6.349	6.22058					6.349																				0.37888	6.1667
180	9.4961	9.8034	9.1887	8.8354	9.4155	8.2553		6.56	5.21184					6.56																				0.2905	5.1667
									6.3887																										6.3333
								4.832	6.22058					4.832																				0.30303	6.1667
								3.287	5.88433					3.287																				0.16206	5.8333
								5.016	6.05245					5.016																				0.22857	6
								13.88	2.35373					13.88																				0.28571	2.3333
								7.989	4.87559					7.989																				0.30088	4.8333
								6.047	3.86685					6.047																				0.27273	3.8333
								8.102	5.04371					8.102																				0.41905	5
								7.957	3.19435					7.957																				0.25625	3.1667
								9.346	4.03497					9.346																				0.43137	4
								8.098	4.87559					8.098																				0.31313	4.8333
								4.898	5.37996					4.898																				0.21469	5.3333
								4.286	4.70746					4.286																				0.16	4.6667
								7.108	3.19435					7.108																				0.22892	3.1667
								6.531	3.02623					6.531																				0.16327	3
								9.657	2.68998					9.657																				0.2377	2.6667
								4.423	7.90182					4.423																				0.21429	7.8333
								6.198	3.86685					6.198																				0.22273	3.8333
								6.448	4.70746					6.448																				0.27778	4.6667
								6.461	4.20309					6.461																				0.27848	4.1667
								5.652	5.37996					5.652																				0.2349	5.3333
								4.437	5.04371					4.437																				0.20798	5
								5.155	7.0612					5.155																				0.26087	7
								9.199	4.37122					9.199																				0.31469	4.3333
								6.049	4.20309					6.049																				0.32174	4.1667
								4.997	6.55683					4.997																				0.28659	6.5
								8.707	4.53934					8.707																				0.32203	4.5
								3.421	5.21184					3.421																				0.15152	5.1667
								1.615	4.37122					1.615																				0.06	4.3333
								5.697	5.88433					5.697																				0.27692	5.8333
								6.81	5.88433					6.81																				0.36111	5.8333
								6.677	6.55683					6.677																				0.31373	6.5
								4.023	4.37122					4.023																				0.18033	4.3333
								9.877	3.02623					9.877																				0.27778	3
								3.115	5.54808					3.115																				0.12384	5.5
								5.859	4.87559					5.859																				0.20976	4.8333
								7.407	6.05245					7.407																				0.2963	6
								6.598	4.87559					6.598																				0.2551	4.8333
								3.244	7.0612					3.244																				0.23899	7
								2.59	8.23806					2.59																				0.16272	8.1667
								2.889	7.22932					2.889																				0.17254	7.1667
								8.547	4.70746					8.547																				0.34188	4.6667
								6.116	5.21184					6.116																				0.22047	5.1667
								4.488	4.70746					4.488																				0.20942	4.6667
								4.486	5.54808					4.486																				0.16092	5.5
								12.04	2.68998					12.04																				0.27143	2.6667
								5.523	4.37122					5.523																				0.17949	4.3333
								5.85	4.53934					5.85																				0.23574	4.5
								8.822	4.70746					8.822																				0.39207	4.6667
								6.518	3.69872					6.518																				0.23899	3.6667
								5.861	4.03497					5.861																				0.18033	4
								5.896	4.70746					5.896																				0.20896	4.6667
								11.84	4.37122					11.84																				0.41591	4.3333
								11.58	2.8581					11.58																				0.30769	2.8333
								7.652	4.87559					7.652																				0.2809	4.8333
								5.416	4.37122					5.416																				0.24706	4.3333
								6.133	4.20309					6.133																				0.17829	4.1667
								10.13	4.03497					10.13																				0.3	4
								8.333	4.03497					8.333																				0.29412	4
								6.803	3.69872					6.803																				0.21379	3.6667
								5.695	4.70746					5.695																				0.20183	4.6667
								5.983	4.37122					5.983																				0.22222	4.3333
								7.083	4.37122					7.083																				0.30189	4.3333
								5.592	4.53934					5.592																				0.25166	4.5
								3.178						3.178	6.05245																			0.12435		6
								5.503						5.503	6.05245																			0.33577		6
								6.921						6.921	5.54808																			0.31288		5.5
								5.272						5.272	5.21184																			0.25943		5.1667
								7.276						7.276	4.37122																			0.2956		4.3333
								5.008						5.008	5.37996																			0.22892		5.3333
								2.734						2.734	9.9193																			0.22099		9.8333
								5.093						5.093	6.3887																			0.21267		6.3333
								8.254						8.254	4.53934																			0.34286		4.5
								5.286						5.286	5.21184																			0.2875		5.1667
								9.488						9.488	4.20309																			0.37063		4.1667
								3.548						3.548	3.86685																			0.11333		3.8333
								7.454						7.454	4.87559																			0.29612		4.8333
								12.3						12.3	3.19435																			0.39623		3.1667
								3.03						3.03	6.89307																			0.21053		6.8333
								6.78						6.78	5.21184																			0.28025		5.1667
								4.691						4.691	6.55683																			0.23158		6.5
								12.59						12.59	3.19435																			0.35714		3.1667
								5.952						5.952	4.70746																			0.27778		4.6667
								11.63						11.63	3.5306																			0.42857		3.5
								8.148						8.148	4.53934																			0.33333		4.5
								5.219		7.56557				5.219
								6.123		5.21184				6.123
								5.725		5.54808				5.725
								8.835		7.0612				8.835
								6.528		5.04371				6.528
								6.128		6.55683				6.128
								6.96		6.72495				6.96
								4.965		6.89307				4.965
								9.493		3.86685				9.493
								9.926		5.37996				9.926
								5.248		4.87559				5.248
								4.98		6.89307				4.98
								6.337		6.05245				6.337
								5.418		6.72495				5.418
								8.611		5.21184				8.611
								4.267		7.39744				4.267
								5.278		6.72495				5.278
								5.04		6.05245				5.04
								4.673		6.72495				4.673
								14.11		3.19435				14.11
								12.19		5.71621				12.19
								5.836		4.87559				5.836
								6.886		6.05245				6.886
										3.5306
								10.45		4.20309				10.45
								7.804		5.37996				7.804
								6.119		5.54808				6.119
								5.978		5.04371				5.978
								8.824		3.69872				8.824
								7.368		3.19435				7.368
								7.258		4.37122				7.258
								4.858		8.57431				4.858
								9.431		4.53934				9.431
								6.476		5.88433				6.476
								5.955		4.53934				5.955
								6.019		6.22058				6.019
								6.871		5.21184				6.871
								5.152		7.56557				5.152
								10.1		5.04371				10.1
								8.07		4.70746				8.07
								4.991		7.0612				4.991
								8.709		5.54808				8.709
								5.012		5.71621				5.012
								5.704		5.04371				5.704
								6.988		6.3887				6.988
								7.125		6.72495				7.125
								7.65		8.23806				7.65
								5.333		5.04371				5.333
								9.028		3.36247				9.028
								3.412		5.88433				3.412
								6.638		5.88433				6.638
										7.73369
								5.289		6.05245				5.289
								0.807		7.39744				0.807
								3.36		8.91056				3.36
								3.015		7.73369				3.015
								9.158		5.37996				9.158
								6.641		5.71621				6.641
								5.802		5.54808				5.802
								6.793		6.05245				6.793
								10.84		3.02623				10.84
								5.869		5.04371				5.869
								6.673		5.21184				6.673
								10		5.54808				10
								7.792		4.03497				7.792
								6.968		5.21184				6.968
								6.227		5.04371				6.227
								8.88		5.04371				8.88
								13.33		3.5306				13.33
								8.708		5.88433				8.708
								5.304		5.37996				5.304
										5.21184
								11.29		4.87559				11.29
								9.629		4.37122				9.629
								8.517		4.37122				8.517
								6.949		5.71621				6.949
								6.636		5.04371				6.636
								6.818		5.37996				6.818
								6.563		5.04371				6.563
								3.396						3.396		7.22932
								7.356						7.356		6.55683
								6.993						6.993		6.3887
								7.255						7.255		5.71621
								7.747						7.747		4.87559
								5.735						5.735		5.71621
								3.235						3.235		10.2555
								8.926						8.926		7.0612
								8.879						8.879		5.37996
								8.171						8.171		5.37996
								12.48						12.48		4.37122
								4.532						4.532		4.37122
								5.538						5.538		5.37996
								11.73						11.73		3.86685
								2.842						2.842		7.56557
								7.433						7.433		5.88433
								5.49						5.49		7.22932
								9.857						9.857		4.20309
								5.894						5.894		5.54808
								10.66						10.66		4.20309
								8.453						8.453		5.88433
								7.116			8.06994			7.116
								7.028			5.71621			7.028
								6.292			6.22058			6.292
								12.07			7.73369			12.07
								8.441			6.22058			8.441
								5.392			7.0612			5.392
								6.299			7.39744			6.299
								6.741			7.0612			6.741
								13.13			4.53934			13.13
								9.311			5.37996			9.311
								8.036			5.37996			8.036
								8.571			7.0612			8.571
								6.853			6.22058			6.853
								6.948			7.22932			6.948
								8.686			5.88433			8.686
								7.917			8.06994			7.917
								7.439			6.89307			7.439
								5.095			6.89307			5.095
								3.476			7.0612			3.476
								21.9			3.86685			21.9
								11.93			6.72495			11.93
								8.03			6.05245			8.03
								8.432			6.72495			8.432
								8.36			4.37122			8.36
								10.36			4.70746			10.36
								11.23			5.37996			11.23
											6.05245
								7.636			5.71621			7.636
								11.28			5.04371			11.28
								10.74			3.86685			10.74
								10.32			5.21184			10.32
								5.545			9.07868			5.545
								12			5.21184			12
								9.621			6.89307			9.621
								6.795			5.37996			6.795
								9.546			7.39744			9.546
								7.386			6.05245			7.386
								5.179			8.40619			5.179
								11.93			5.71621			11.93
								8.618			5.37996			8.618
								4.794			7.39744			4.794
								12.03			6.89307			12.03
								7.879			6.05245			7.879
								7.115			5.37996			7.115
								8.348			7.0612			8.348
								7.907			7.22932			7.907
								12.63			9.58305			12.63
								6.417			5.71621			6.417
								12			4.20309			12
								4.826			6.3887			4.826
								9.595			6.3887			9.595
								6.865			8.06994			6.865
								7.255			7.0612			7.255
								8.239			7.39744			8.239
								5.31			9.75118			5.31
								4.821			8.06994			4.821
								11.67			5.54808			11.67
								11.17			6.3887			11.17
								6.563			6.72495			6.563
								8.042			6.55683			8.042
								13.47			3.5306			13.47
								9.647			5.71621			9.647
								9.286			5.88433			9.286
								13.07			6.72495			13.07
								9.621			4.53934			9.621
								8.347			6.22058			8.347
								5.774			5.71621			5.774
								9.866			5.88433			9.866
								17.99			4.53934			17.99
								14.82			6.89307			14.82
								7.594			6.55683			7.594
											5.88433
								16.2			5.54808			16.2
								12.41			4.87559			12.41
								9.963			5.21184			9.963
								10			6.72495			10
								7.796			6.22058			7.796
								9.604			6.89307			9.604
								7.802			5.71621			7.802
								5.671						5.671			7.73369
								6.083						6.083			7.90182
								7.857						7.857			7.0612
								7.658						7.658			6.22058
								8.474						8.474			5.88433
								7.906						7.906			6.05245
								4.349						4.349			11.0962
								11.3						11.3			7.39744
								14.92						14.92			5.71621
								9.689						9.689			5.71621
								11.03						11.03			4.87559
								8.602						8.602			5.21184
								10.63						10.63			5.88433
								14.62						14.62			4.37122
								5.284						5.284			8.23806
								11.26						11.26			6.72495
								7.065						7.065			8.40619
								15.51						15.51			4.53934
								8.22						8.22			6.3887
								18.62						18.62			4.87559
								10.96						10.96			5.88433
								7.83				8.23806		7.83
								7.79				6.3887		7.79
								7.223				6.89307		7.223
								11.66				7.73369		11.66
								10.17				6.22058		10.17
								6.136				7.39744		6.136
								8.693				7.39744		8.693
								7.364				7.22932		7.364
								19.16				5.04371		19.16
								8.24				5.37996		8.24
								9.231				6.55683		9.231
								7.39				7.22932		7.39
								6.098				6.89307		6.098
								6.874				7.90182		6.874
								11.5				6.3887		11.5
								6.422				7.90182		6.422
								6.993				6.55683		6.993
								6.4				7.56557		6.4
								6.202				7.22932		6.202
								26.4				3.69872		26.4
								10.4				6.55683		10.4
								13.5				6.72495		13.5
								5.749				6.89307		5.749
								12.38				5.04371		12.38
								9.619				4.87559		9.619
								11.32				5.71621		11.32
												6.89307
								9.488				7.22932		9.488
								14.2				5.37996		14.2
								13.21				4.03497		13.21
								13.55				5.21184		13.55
								6.139				9.9193		6.139
								15.52				5.37996		15.52
								11.16				6.89307		11.16
								7.488				6.72495		7.488
								11.58				7.39744		11.58
								6.802				6.3887		6.802
								6.231				8.74243		6.231
								13.14				5.71621		13.14
								10.22				6.72495		10.22
								4.667				7.56557		4.667
								16.74				7.22932		16.74
								9.02				6.05245		9.02
								7.004				5.37996		7.004
								9.447				7.56557		9.447
								9.492				7.56557		9.492
								13.57				8.91056		13.57
								7.983				6.3887		7.983
								11.88				4.87559		11.88
								6.744				6.89307		6.744
								8.662				6.3887		8.662
								7.589				8.06994		7.589
								9.288				7.22932		9.288
								6.512				7.22932		6.512
								7.077				10.0874		7.077
								5.278				8.23806		5.278
								12.84				6.05245		12.84
								12.98				6.3887		12.98
								8.553				6.72495		8.553
								8.631				7.0612		8.631
								14.84				4.70746		14.84
												0
								12.3				5.71621		12.3
								20				8.57431		20
								7.922				5.54808		7.922
								10.67				6.05245		10.67
								8.09				5.88433		8.09
								14.36				5.88433		14.36
								15.89				4.53934		15.89
								17.73				7.39744		17.73
								10.98				6.55683		10.98
								11.14				5.88433		11.14
								15.74				5.71621		15.74
								10.65				5.21184		10.65
								13.24				6.89307		13.24
								11.77				6.72495		11.77
								12.78				6.05245		12.78
								12.61				7.22932		12.61
								9.429				5.88433		9.429
								7.529						7.529				7.73369
								9.021						9.021				7.90182
								7.226						7.226				7.22932
								7.263						7.263				6.3887
								7.895						7.895				7.39744
								8.781						8.781				6.89307
								4.208						4.208				11.7687
								12.91						12.91				7.90182
								12.17						12.17				5.71621
								10						10				5.71621
								11.38						11.38				5.54808
								13.24						13.24				6.89307
								14.02						14.02				6.3887
								15.56						15.56				4.53934
								6.771						6.771				8.91056
								12.58						12.58				6.89307
								7.848						7.848				9.07868
								17.25						17.25				4.20309
								7.857						7.857				6.3887
								15.05						15.05				4.87559
								10.64						10.64				6.22058
								10.24					7.90182	10.24
								7.895					6.3887	7.895
								6.643					6.72495	6.643
								11.99					7.39744	11.99
								12.31					6.05245	12.31
								5.581					7.22932	5.581
								7.778					7.56557	7.778
								6.525					7.0612	6.525
								21.12					4.87559	21.12
								7.286					5.37996	7.286
								9.481					6.22058	9.481
								5.328					7.22932	5.328
								6.137					6.89307	6.137
								5.302					7.73369	5.302
								10.63					6.05245	10.63
								5.413					7.73369	5.413
								7.895					6.3887	7.895
								5.862					7.39744	5.862
								5.878					7.0612	5.878
								23.63					3.36247	23.63
								8.719					6.3887	8.719
								10.84					6.72495	10.84
								6.731					6.55683	6.731
								14.42					5.04371	14.42
								6.667					5.04371	6.667
								12.18					6.3887	12.18
								6.875					7.0612	6.875
								11.97					7.0612	11.97
								16.03					5.37996	16.03
								14.93					4.20309	14.93
								14.33					4.87559	14.33
								5.464					9.75118	5.464
								14.52					5.21184	14.52
								12.47					7.22932	12.47
								7.775					7.39744	7.775
								9.444					7.56557	9.444
								6.282					6.3887	6.282
								4.839					8.74243	4.839
								13.7					5.54808	13.7
								10.63					6.72495	10.63
								5.635					7.56557	5.635
								17.5					6.72495	17.5
								9.31					5.88433	9.31
								7.952					5.71621	7.952
								7.791					7.22932	7.791
								8.626					7.39744	8.626
								11.66					8.40619	11.66
								7.049					6.55683	7.049
								13.52					4.87559	13.52
								7.991					6.72495	7.991
								10.24					6.22058	10.24
								6.041					7.73369	6.041
								8.372					7.22932	8.372
								5.083					7.22932	5.083
								6.974					10.0874	6.974
								4.723					8.23806	4.723
								15					6.05245	15
								13.07					6.22058	13.07
								7.403					6.72495	7.403
								8.97					7.22932	8.97
								16.99					4.87559	16.99
								13.15					6.72495	13.15
								10.29					5.71621	10.29
								18.57					8.06994	18.57
								10.36					5.54808	10.36
								9.184					5.88433	9.184
								7.959					5.71621	7.959
								13.62					5.88433	13.62
								17.09					4.53934	17.09
								16.23					7.0612	16.23
								10.94					5.71621	10.94
													5.54808
								11.36					5.54808	11.36
								11.45					5.21184	11.45
								15.65					6.72495	15.65
								10.44					6.72495	10.44
								10.63					5.88433	10.63
								10.79					7.39744	10.79
								9.412					5.71621	9.412
								7.917						7.917					7.56557
								7.256						7.256					7.90182
								7.541						7.541					7.0612
								7.118						7.118					6.3887
								9.522						9.522					6.89307
								9.632						9.632					7.22932
								4.174						4.174					11.4324
								11.03						11.03					7.90182
								10.29						10.29					5.54808
								10.12						10.12					5.71621
								11.11						11.11					5.71621
								8.781						8.781					6.89307
								12.74						12.74					6.22058
								13.74						13.74					4.53934
								6.715						6.715					8.74243
								11.74						11.74					6.72495
								7.087						7.087					8.74243
								13.65						13.65					4.37122
								8.7						8.7					6.05245
								15.05						15.05					5.21184
								8.502						8.502					6.3887

## Sheet: Figure 2
Figure 2C and 2D

## Sheet: Figure 3
Figure 3B						Figure 3C			Figure 3D				Figure 3E			Figure 3F				Figure 3G
males			Females			Wt	Q140K+/+		FEUA (%)	human base	mouse wt		Wt	Q140K+/+		FEUA	Wt	Q140K+/+		SUA load	wt	Q141K +/-	wt	Q141K +/-
Wt	Q140K+/+		Wt	Q1410K+/+		4.55216	3.11765		5.18	0.39			0.0583163	0.289125		4.55216	1.04527			5			51.47	71.86
2.4	3		1.04527	1.56337		5.98389	3.09568		5.2227	0.28			0.0481519	0.407143		5.98389	0.656693			6	48.53	28.14
2.6	4.9		1.43384	1.56337		5.91588	2.39478		4.7306	0.3			0.104605	0.288713		5.91588	1.30432
1.8	2		1.17479	1.82242		2.83402	3.73693		9.3398	0.38			0.172738	0.447858		2.83402	1.95195
1.8	2.6		0.716105	1.43384		0.963927	1.74002		8.6643	0.22			0.104363	0.283012		0.963927	1.95195
1.9	2.6		1.55017	1.66932		5.68549	3.40688		4.1007	0.37			0.0517366	0.622869		5.68549	0.786218
2.3	2.8		1.43102	0.596952		0.683453	0.739188		5.8553	0.38			0.0760587	0.180975		0.683453	2.4
2.3	3.8		0.596952	0.954409		3.95522	0.740934		4.1275	0.37			0.440161	0.171206		3.95522	2.6
0.8	4.6		1.43102	0.596952		4.30041	1.35128		9.0055	0.22			0.391561	0.105779		4.30041	1.8
1.04527	4.4		1.19271	1.55017			1.61105		6.3951	0.33			0.163487	0.10999		1.6323	1.8
0.656693	4.9			0.716105			0.75351		4.0652	0.23			0.355613	0.168444		0.740934		3.63577
1.30432	2.1						1.86344		4.9519	0.37				0.0879524		1.35128		2.08147
1.95195	2.6								5.9627	0.34				0.113485		1.61105		1.69289
1.95195	3.7								6.3488	0.37						0.75351		3.11767
0.786218	3.63577								6.5597	0.31						1.86344		2.211
	2.08147								4.8321	0.37						0.739188		4.4
	1.69289								3.2874	0.35
	3.11767								5.0159	0.36
	1.04527								13.8776	0.14
	2.211								7.989	0.29
									6.0474	0.23
									8.1016	0.3
									7.9572	0.19
									9.3464	0.24
									8.0982	0.29
									4.8976	0.32
									4.2857	0.28
									7.1084	0.19
									6.5306	0.18
									9.6568	0.16
									4.4225	0.47
									6.1976	0.23
									6.4484	0.28
									6.4608	0.25
									5.6523	0.32
									4.4368	0.3
									5.1553	0.42
									9.1985	0.26
									6.0487	0.25
									4.9969	0.39
									8.7068	0.27
									3.4213	0.31
									1.6154	0.26
									5.6967	0.35
									6.8095	0.35
									6.6767	0.39
									4.0227	0.26
									9.8765	0.18
									3.1147	0.33
									5.8587	0.29
									7.4074	0.36
									6.5975	0.29
									3.2435	0.42
									2.5903	0.49
									2.889	0.43
									8.547	0.28
									6.1163	0.31
									4.4877	0.28
									4.4862	0.33
									12.0446	0.16
									5.5227	0.26
									5.8499	0.27
									8.8216	0.28
									6.518	0.22
									5.8607	0.24
									5.8955	0.28
									11.8374	0.26
									11.5837	0.17
									7.6521	0.29
									5.4163	0.26
									6.1333	0.25
									10.125	0.24
									8.3333	0.24
									6.8025	0.22
									5.6946	0.28
									5.9829	0.26
									7.0827	0.26
									5.5923	0.27
									4.55216		0.0621726
									5.98389		0.0390601
									5.91588		0.0775809
									2.83402		0.116102
									0.963927		0.116102
									5.68549		0.0467643
									0.683453		0.142752
									3.95522		0.154648
									4.30041		0.107064
									1.6323		0.107064

## Sheet: Figure 4
Figure 4A												Figure 4C
Glucose			Serum insulin			IGF1			Mass				WT			Q140K+/+
WT	Q140K+/+		WT	Q140K+/+		Wt	Q140K+/+		Wt	Q140K+/+		G6PD	2.016	1.113	1.626	0.515	0.741	0.811
223	246		0.51	0.47		202.72	324.794		23	25		PNPLA3	1.865	1.551	1.477	0.487	0.459	1.344
174	219		0.68	1.45		171.094	164.137		20	26		PNPLA2	0.756	0.923	0.866	1.328	1.19	1.1
173	218		0.56	1.198		146.743	339.658		18	25
225	256		0.43	0.558		254.586	167.932		20	26
174	275		0.129	0.943		80.9614	149.589		20	24
167	232		1.25956	0.77		111.258	246.047		25	21
202			1.38081	1.58		90.7575	282.557		25	19
			1.30592	1.75					24	19
			0.603352	1.45927					27	22
			1.04558	2.13331					25	20
				2.30449					23	22
				1.03488					25	17
				2.2724					26	26
									26	24
									26	28
									23	25
									23	28
									22	25
									31	22
									26
									26
									24
									24
									29
									28
									27
									31
									29

## Sheet: Figure 5
Figure 5A			Figure 5C					Figure 5E			Figure 5F
Wt	Q140K+/+		WT [S1]	Q140K+/+ [S1]	WT [S2-S3]	Q140K+/+[S2-S3]		WT	Q140K		WT	Q140K+/+
1.013	1.222		14.672	6.16	18.392	12.632		8.209	7.093		0.992963	0.664395
1.054	1.148		12.681	7.355	22.168	15.437		11.231	6.211		1.15765	0.660802
0.887	0.97		17.104	5.557	20.107	11.612		9.374	8.542		0.849385	0.559798
1.072	0.987		11.53	8.519	20.607	14.593		20.983	6.61		1.34599	0.301143
0.875	0.858		14.331	9.647	15.733	12.089		9.273	7.785		0.8863	0.242753
			15.042	13.598	14.363	14.062		12.952	6.571		0.767706	0.57498
			9.135	16.3	17.535	16.224		10.711	10.355		1.06924	0.595827
			14.58	10.108	18.607	14.476		12.954	9.703		0.969018	0.510106
								13.753	8.468		0.961741	0.553878
								9.514	9.121		0.930908	0.592155
								11.926	6.274		0.970434	0.641658
								15.224	8.317		1.09866	0.533706
											1.16471	0.717343
											1.09029	0.654787
											0.744999
Figure 5G			Figure 5H
abundance	FEUA		ABCG2	Q140K SUA	Wt SUA
0.930908	4.55216		0.553878	3.63577
0.970434	5.98389		0.592155	2.08147
1.09866	5.91588		0.641658	1.69289
1.16471	2.83402		0.533706	3.11767
0.744999	5.68549		0.717343	1.04527
0.553878	0.740934		0.654787	2.211
0.592155	1.35128		0.930908		1.04527
0.641658	1.61105		0.970434		0.656693
0.533706	0.75351		1.09866		1.30432
0.654787	1.86344		1.16471		1.95195
0.969018	3.95522		1.09029		1.95195
0.57498	2.39478		0.744999		0.786218
0.595827	3.73693
0.510106	1.74002

## Sheet: Figure 6
Figure 6A
Quantification
duodenum	jejunum	ileum	colon
1	0.794823	0.740454	0.107216
0.379723	0.814392	0.858427	0.172597
0.177033	1.14691	1	0.29601
		0.84818	0.43288
	1	0.896702	0.31333

## Sheet: Figure 7
Figure 7A													Figure 7B				Figure 7C			Figure 7E
WT	+/+Q140K												Wt	Q140K+/+			WT	Q140K+/+			urate	flux
0.472159	0.250801												1.651	0.801			9.93466	4.44762			0	0	0	0	0	0
2.05428	0.13348												0.681	1.324			15.7662	0.912117			50	31.7227	22.4702	18.5049	19.8267	44.9404
0.473559	0.00520817												1.467	0.456			7.05064	3.1726			100	36.3489	39.6533	39.6533	44.9404	52.8711
1.024	0.505428												1.432	0.203			10.6285				200	44.9404	48.9058	52.8711	50.2276	52.8711
0.976003	0.150342												0.963	0.339							400	45.6013	35.688	51.5493	63.4453	63.4453
0.697411	0.239971												0.44	2.075							800	42.2969	49.5667	63.4453	48.2449	63.4453
0.973773																					1000	71.376	54.1929	63.4453	48.2449	56.1756
1
Figure 7E					Figure 7G			Figure 7H
WT jejun.	Q140K+/+ jejun.	WT colon	Q140K colon		WT	Q140K+/+		WT	Q140+/+
48.178	43.42	16.357	19.331		16.078	11.32		-25.32	12.39
54.721	41.636	11.896	8.426		22.621	9.536		-16.831	5.99
64.238	24.386	14.87	11.4		32.138	0		-14.77	-3.32
56.506	35.093	7.93	11.896		24.406	2.993		-9.57
61.264	36.282	15.365	15.365		29.164	4.182		-19.84
62.454	32.119	19.826	19.331		30.354	0.019
63.048	38.662				30.948	6.562
56.506	35.925				24.406	3.825
64.238	32.143				32.138	0.043
64.238	37.472				32.138	5.372
52.342					20.242
45.204					13.104
54.721					22.621
57.1					25
63.643					31.543
76.729					44.629
71.376					39.276

## Sheet: Table 1
Serum Chemistry													Urine Chemistry
	Na+	K+	Cl-	BUN	Hct	pH	PC02	HC03	Beecf	AnGap	Hb*			urine vol	Na+	K+	Cl-	urine anion gap	Osmolarity		FENA		FEK		FECl-
Q140K+/+	145	5.5	114	27	39	7.278	45.7	21.4	-11	22	13.3		Q140K+/+	3.97	47.2	122.1	118	51.3	1146		Wt	Q140K+/+	Wt	Q140K+/+	Wt	Q140K
	144	4.3	119	28	35	7.235	56.2	23.8	-9	20	11.9			3.85	39.6	94.8	98.4	36	971		0.510131	0.498212	33.513	36.2882	1.59926	1.6545
	143	4.7	107	23	40	7.115	58.5	18.8	-8	15	13.6			4.65	64.8	89	123.2	30.6	850		0.545676	0.928065	44.475	33.8364	1.86091	2.32083
	146	5.5	111	24	39	7.068	71.8	20.7	-10	24	13.3			3.66	42.7	101.2	107.7	36.2	924		0.616015	0.618738	48.7981	36.1368	2.18781	1.99411
	138	5.6	108	23	35	7.213	49.5	19.9	-11	24	11.9			4.84	55.5	98.4	72.6	81.3	776		0.576789	0.875009	40.1548	42.7358	1.50603	1.51921
	146	5.3	110	23	38	7.251	39.3	17.3	-4		12.9			2.67	44.3	92.7	126.6	10.4	1175		0.246638		13.104	23.1141	0.556067	1.48057
	151	5.3	113	24	41	7.066	68.3	19.6			13.9										0.349962		20.7546		0.890589
													WT	3.43	48.8	105.4	122.6	31.6	1042
WT	143	4.1	119	23	32	7.274	49	22.7	-13	17	10.9			4.21	42.2	101.3	110.4	33.1	741
	139	4.8	115	35	29	7.143	60.1	20.6	-9	18	9.9			4.63	30.3	82.2	85.5	27	653
	146	4.3	117	24	38	7.022	68.2	17.7	-12	16	12.9			7.55	45.8	91.1	90.3	46.6	759
	146	5	112	32	35	7.114	63.7	20.4	-9	19	11.9			2.62	34.4	66	61.4	39	940
	146	4.2	116	23	37	7.013	73.1	18.6	-13	18	12.6			4.49	36.1	98	74.4	59.7	715
	147	5.2	111	21	39	7.135	61.2	20.6	-13	16	13.3
	144		114	26	34	7.043	65.4	17.8			11.6
	142		115		40	7.094	55.9	17.1			13.6		eGFR
														Wt	Q140K+/+
														156.069	153.472
														154.862	122.685
														283.215	114.017
														176.228	179.464
														226.507	200.278
														370.023	173.253
														107.372	148.608
														107.386	154.431
														282.917	127.105
															146.019
															140.306

## Sheet: Supplemental Figure 1
Supplemental Figure 1A								Supplemental Figure 1B																				Supplemental Figure 1C															Supplemental Figure 1D
SU- European								Total
	141K			Q141				baseline				30 min				60 min				120 min				180 min				European 141K							Polynesian 141K								Polynesian				European
	mean	upper limit	lower limit	mean	upper limit	lower limit		FEUA (%)	ABCG2	ABCG2 - Risk Allele		FEUA (%)	ABCG2	ABCG2 - Risk Allele		FEUA (%)	ABCG2	ABCG2 - Risk Allele		FEUA (%)	ABCG2	ABCG2 - Risk Allele		FEUA (%)	ABCG2	ABCG2 - Risk Allele		feua	baseline	30 min	60 min	120 min	180 min		feua	baseline	30 min	60 min	120 min	180 min			UUE (Uua/Ucr)	sUrate (mmol/l)	0		UUE (Uua/Ucr)	sUrate (mmol/l)	0
0	4.79808	5.42976	4.16707	4.84848	5.12803	4.56876		7.989	4.872			12.1925	5.712			11.9327	6.72			10.4029	6.552			8.7193	6.384			3.5478	3.864						3.1779	6.048							0.25253	6.552				6.384
15	4.98792	5.61876	4.35607	5.12904	5.40792	4.84865		7.1084	3.192			8.8235	3.696			11.2778	5.04			14.1964	5.376			16.0313	5.376			7.454	4.872						5.5028	6.048							0.1828	4.704			0.28571	2.352
30	5.49192	6.12276	4.86007	5.60784	5.88806	5.32862		4.4368	5.04			6.8714	5.208			7.3864	6.048			6.8016	6.384			6.2815	6.384			12.3039	3.192						6.9214	5.544							0.25342	5.04			0.30088	4.872
60	6.20592	6.83676	5.57407	6.42768	6.7079	6.14863		8.7068	4.536			8.7085	5.544			12.0325	6.888			16.7442	7.224			17.5	6.72			6.7804	5.208						5.2724	5.208							0.47321	6.384			0.27273	3.864
120	6.56208	7.19376	5.93107	6.75192	7.03198	6.4727		1.6154	4.368			5.7037	5.04			7.1154	5.376			7.0043	5.376			7.9515	5.712			4.691	6.552						7.2762	4.368							0.32308	3.696			0.41905	5.04
180	6.49992	7.13076	5.86807	6.6276	6.90799	6.34872		5.6967	5.88			6.9877	6.384			8.3482	7.056			9.4468	7.56			7.7907	7.224			12.594	3.192						5.0075	5.376							0.27586	6.216			0.43137	4.032
								4.0227	4.368			5.3333	5.04			6.4171	5.712			7.9825	6.384			7.049	6.552			5.9524	4.704						2.7343	9.912							0.25	6.384			0.16	4.704
SU- Polynesian								5.8587	4.872			6.6379	5.88			9.5951	6.384			8.6623	6.384			10.2418	6.216			11.6327	3.528						5.0929	6.384							0.16246	6.216			0.22892	3.192
	141K			Q141				7.4074	6.048			3.3603	8.904			6.8653	8.064			7.5893	8.064			6.0412	7.728			4.5315		4.368					8.254	4.536							0.24161	3.696			0.16327	3.024
	mean	upper limit	lower limit	mean	upper limit	lower limit		2.5903	8.232			6.7932	6.048			5.3103	9.744			7.0769	10.08			6.9744	10.08			5.5376		5.376					5.2863	5.208							0.32468	5.544			0.2377	2.688
0	6.25464	6.73966	5.76946	5.83296	6.12461	5.54098		4.4862	5.544			6.6731	5.208			8.042	6.552			8.631	7.056			8.9701	7.224			11.729		3.864					9.4881	4.2							0.18333	3.864			0.20798	5.04
15	6.384	6.86885	5.89865	6.03288	6.32436	5.74073		5.8499	4.536			8.8798	5.04			9.2857	5.88			12.3005	5.712			10.2941	5.712			7.4327		5.88					3.0295	6.888							0.26174	6.216			0.31469	4.368
30	6.87456	7.35991	6.38971	6.37728	6.66943	6.0858		11.8374	4.368			8.7075	5.88			9.8661	5.88			14.3571	5.88			13.619	5.88			5.4902		7.224					8.1481	4.536							0.29381	5.712			0.32174	4.2
60	7.44408	7.92859	6.95839	6.91824	7.20972	6.62626		7.6521	4.872			5.3037	5.376			14.8171	6.888			17.7273	7.392			16.2338	7.056			9.8571		4.2					3.3958		7.224						0.37888	6.216			0.32203	4.536
120	7.86912	8.35498	7.38478	7.25424	7.54992	6.95974		5.4163	4.368			9.6286	4.368			7.5937	6.552			10.9804	6.552			10.9412	5.712			5.8942		5.544					7.3558		6.552						0.2905	5.208			0.06	4.368
180	7.80528	8.29046	7.32026	7.23072	7.52304	6.93941		8.3333	4.032			8.5165	4.368			12.4138	4.872			10.6452	5.208			11.4516	5.208			10.6581		4.2					6.9932		6.384						0.30303	6.216			0.27692	5.88
								6.8025	3.696			6.9485	5.712			9.9628	5.208			13.2358	6.888			15.6471	6.72			8.6022			5.208				7.2549		5.712						0.16206	5.88			0.31373	6.552
FEUA- European								5.6946	4.704			6.6364	5.04			10	6.72			11.7727	6.72			10.4412	6.72			10.6271			5.88				7.7466		4.872						0.22857	6.048			0.18033	4.368
	141K			Q141				5.9829	4.368			6.8182	5.376			7.7963	6.216			12.7778	6.048			10.6349	5.88			14.6154			4.368				5.7353		5.712						0.25625	3.192			0.27778	3.024
	mean	upper limit	lower limit	mean	upper limit	lower limit		7.0827	4.368			6.1227	5.208			9.6037	6.888			12.6098	7.224			10.7851	7.392			11.2609			6.72				3.235		10.248						0.31313	4.872			0.20976	4.872
0	7.3187	9.3055	5.3319	6.2565	7.154	5.359		5.2227	4.704			5.7247	5.544			7.0284	5.712			7.7895	6.384			7.8947	6.384			7.0646			8.4				8.9255		7.056						0.21469	5.376			0.2963	6.048
30	6.8405	8.8273	4.8537	6.903	7.8147	5.9913		4.7306	5.04			6.5281	5.04			6.2921	6.216			7.2233	6.888			6.6429	6.72			15.5093			4.536				8.8787		5.376						0.21429	7.896			0.2551	4.872
60	11.0142	13.0009	9.0274	9.2648	10.1619	8.3676		8.6643	3.696			6.1279	6.552			8.4407	6.216			10.1707	6.216			12.3148	6.048			8.2198			6.384				8.1712		5.376						0.22273	3.864			0.16272	8.232
120	12.1237	14.1104	10.1369	10.8605	11.7441	9.9769		4.1007	6.216			6.9595	6.72			5.3917	7.056			6.1364	7.392			5.5814	7.224			18.6207			4.872				12.4835		4.368						0.27778	4.704			0.16092	5.544
180	10.636	12.6227	8.6492	10.5143	11.4115	9.6171		5.8553	6.384			4.9652	6.888			6.2987	7.392			8.6932	7.392			7.7778	7.56			13.2404				6.888			2.8418		7.56						0.27848	4.2			0.27143	2.688
								4.1275	6.216			9.4932	3.864			6.7413	7.056			7.3643	7.224			6.525	7.056			14.0185				6.384			8.4527		5.88						0.2349	5.376			0.23574	4.536
FEUA- Polynesian								9.0055	3.696			9.926	5.376			13.1298	4.536			19.1589	5.04			21.1224	4.872			15.5556				4.536			5.6711			7.728					0.26087	7.056			0.39207	4.704
								6.3951	5.544			5.2475	4.872			9.3108	5.376			8.24	5.376			7.2857	5.376			12.5795				6.888			6.0826			7.896					0.28659	6.552			0.23899	3.696
	141K			Q141				4.0652	3.864			4.9797	6.888			8.0357	5.376			9.2308	6.552			9.4814	6.216			7.8478				9.072			7.8571			7.056					0.15152	5.208			0.18033	4.032
	mean	upper limit	lower limit	mean	upper limit	lower limit		4.9519	6.216			5.418	6.72			8.5714	7.056			7.3902	7.224			5.3277	7.224			17.25				4.2			7.6577			6.216					0.36111	5.88			0.20896	4.704
0	4.9952	6.25181	3.73856	5.1909	5.94897	4.43286		6.3488	6.216			8.6114	5.208			6.9483	7.224			6.874	7.896			5.3015	7.728			7.8571				6.384			8.4739			5.88					0.12384	5.544			0.41591	4.368
30	6.2474	7.504	4.99075	5.6957	6.46177	4.92959		6.5597	5.208			5.2778	6.72			8.6857	5.88			11.498	6.384			10.6349	6.048			15.047				4.872			7.906			6.048					0.23899	7.056			0.30769	2.856
60	7.7641	9.0207	6.50745	7.4831	8.24938	6.71684		4.8321	6.216			5.04	6.048			7.439	6.888			6.993	6.552			7.8947	6.384			8.7805					6.888		4.3486			11.088					0.17254	7.224			0.2809	4.872
120	8.1186	9.37519	6.86194	8.6147	9.38949	7.83998		3.2874	5.88			6.1189	5.544			5.0954	6.888			6.4	7.56			5.8621	7.392			12.7413					6.216		11.3043			7.392					0.34188	4.704			0.24706	4.368
180	7.7435	9.00009	6.48684	8.5368	9.29484	7.77872		4.8976	5.376			4.8579	8.568			5.5448	9.072			6.1389	9.912			6.875	7.056			13.7374					4.536		14.916			5.712					0.22047	5.208			0.17829	4.2
								4.4225	7.896			6.4762	5.88			9.6206	6.888			11.1563	6.888			5.4636	9.744			11.7407					6.72		9.6886			5.712					0.20942	4.704			0.3	4.032
UUE- European								6.4484	4.704			5.9551	4.536			6.7946	5.376			7.4884	6.72			12.4651	7.224			7.0866					8.736		11.0345			4.872					0.17949	4.368			0.29412	4.032
	141K			Q141				6.4608	4.2			5.1515	7.56			5.1789	8.4			6.2308	8.736			7.7751	7.392			13.6538					4.368		5.2838			8.232									0.21379	3.696
	mean	upper limit	lower limit	mean	upper limit	lower limit		5.1553	7.056			4.991	7.056			4.7938	7.392			4.6667	7.56			4.8387	8.736			8.7					6.048		10.963			5.88					0.12435		6.048		0.20183	4.704
0	0.2719	0.37624	0.16747	0.228	0.27511	0.1808		4.9969	6.552			5.0118	5.712			7.8788	6.048			9.0196	6.048			5.6349	7.56			15.0538					5.208		7.5286				7.728				0.33577		6.048		0.22222	4.368
30	0.3044	0.40879	0.20003	0.3029	0.35077	0.25497		3.4213	5.208			7.125	6.72			7.907	7.224			9.4921	7.56			9.3095	5.88										9.0213				7.896				0.31288		5.544		0.30189	4.368
60	0.5441	0.64852	0.43975	0.4792	0.52633	0.43205		6.8095	5.88			3.4119	5.88			4.8262	6.384			6.7439	6.888			8.6258	7.392										7.2262				7.224				0.25943		5.208		0.25166	4.536
120	0.638	0.74241	0.53364	0.6155	0.6619	0.56905		3.1147	5.544			3.0145	7.728			4.8211	8.064			5.278	8.232			7.9906	6.72										7.2632				6.384				0.2956		4.368
180	0.586	0.69042	0.48165	0.5881	0.6352	0.54092		2.889	7.224			9.1584	5.376			11.6667	5.544			12.8426	6.048			4.723	8.232			European Q141							7.8947				7.392				0.22892		5.376		0.11333		3.864
								8.547	4.704			6.6406	5.712			11.1727	6.384			12.9792	6.384			15	6.048			feua	baseline	30 min	60 min	120 min	180 min		8.7805				6.888				0.22099		9.912		0.29612		4.872
UUE- Polynesian								6.1163	5.208			5.8021	5.544			6.5625	6.72			8.5526	6.72			13.0708	6.216			13.8776	2.352						4.2082				11.76				0.21267		6.384		0.39623		3.192
								4.4877	4.704			5.8687	5.04			9.6471	5.712			6.4217	7.896			7.403	6.72			7.989	4.872						12.9078				7.896				0.34286		4.536		0.28025		5.208
	141K			Q141				5.5227	4.368			4.2671	7.392			7.9167	8.064			26.4023	3.696			13.1538	6.72			6.0474	3.864						12.1739				5.712				0.2875		5.208		0.23158		6.552
	mean	upper limit	lower limit	mean	upper limit	lower limit		13.8776	2.352			14.1053	3.192			21.8993	3.864			13.5	6.72			5.413	7.728			8.1016	5.04						10				5.712				0.37063		4.2		0.35714		3.192
0	0.2231	0.28264	0.16353	0.2215	0.25747	0.18563		6.0474	3.864			5.8355	4.872			8.0303	6.048			5.7491	6.888			23.625	3.36			9.3464	4.032						11.3753				5.544				0.21053		6.888		0.27778		4.704
30	0.3108	0.37036	0.25125	0.2658	0.30208	0.22948		8.1016	5.04			6.8862	6.048			8.4318	6.72			9.6189	4.872			10.8409	6.72			4.2857	4.704						6.7713				8.904				0.33333		4.536		0.42857		3.528
60	0.4253	0.4849	0.36579	0.3851	0.42144	0.34882		9.3464	4.032			10.4533	4.2			10.3571	4.704			9.4884	7.224			6.7308	6.552			7.1084	3.192						10.6445				6.216
120	0.51	0.56958	0.45047	0.4819	0.51826	0.44563		4.2857	4.704			5.9783	5.04			7.6357	5.712			13.2143	4.032			6.6667	5.04			6.5306	3.024						7.9167					7.56
180	0.486	0.54556	0.42645	0.4789	0.51479	0.44295		6.5306	3.024			7.3684	3.192			10.7417	3.864			13.5484	5.208			11.9691	7.056			9.6568	2.688						7.2564					7.896
								9.6568	2.688			7.2584	4.368			10.3226	5.208			13.144	5.712			14.9333	4.2			4.4368	5.04						7.5411					7.056
								9.1985	4.368			10.0966	5.04			11.9328	5.712			10.2207	6.72			14.3295	4.872			9.1985	4.368						7.1178					6.384
								6.0487	4.2			8.0695	4.704			8.6179	5.376			13.5723	8.904			13.6991	5.544			6.0487	4.2						9.522					6.888
								6.6767	6.552			7.6498	8.232			12.6316	9.576			11.8833	4.872			10.6329	6.72			8.7068	4.536						9.6318					7.224
								9.8765	3.024			9.0278	3.36			12	4.2			9.2878	7.224			11.6649	8.4			1.6154	4.368						4.1742					11.424
								6.5975	4.872			5.2889	6.048			7.2549	7.056			14.8352	4.704			13.5222	4.872			5.6967	5.88						11.0298					7.896
								12.0446	2.688			10.8436	3.024			13.4694	3.528			20	8.568			8.3721	7.224			6.6767	6.552						10.2899					5.544
								8.8216	4.704			10	5.544			13.0714	6.72			7.9221	5.544			16.9894	4.872			4.0227	4.368						10.1166					5.712
								6.518	3.696			7.7917	4.032			9.6206	4.536			10.6667	6.048			18.5714	8.064			9.8765	3.024						11.1059					5.712
								5.8607	4.032			6.9677	5.208			8.3466	6.216			8.0904	5.88			10.3636	5.544			5.8587	4.872						6.7149					8.736
								5.8955	4.704			6.2268	5.04			5.7736	5.712			15.8923	4.536			9.1837	5.88			7.4074	6.048						8.502					6.384
								11.5837	2.856			13.3333	3.528			17.9894	4.536			11.1429	5.88			7.9592	5.712			6.5975	4.872
								6.1333	4.2			11.2872	4.872			16.1953	5.544			15.74	5.712			17.094	4.536			2.5903	8.232
								10.125	4.032			6.5625	5.04			7.8019	5.712			9.4286	5.88			11.3636	5.544			4.4862	5.544						Polynesian Q141
								5.5923	4.536			5.2192	7.56			7.1161	8.064			7.8303	8.232			9.4118	5.712			12.0446	2.688						feua	baseline	30 min	60 min	120 min	180 min
								5.18	6.552			8.8346	7.056			12.0697	7.728			11.6593	7.728			10.2399	7.896			5.8499	4.536						5.18	6.552
								9.3398	6.384			6.3368	6.048			6.8533	6.216			6.0976	6.888			11.9949	7.392			8.8216	4.704						5.2227	4.704
								5.9627	5.712			4.6731	6.72			3.4762	7.056			6.2016	7.224			6.1369	6.888			6.518	3.696						4.7306	5.04
								5.0159	6.048			7.8043	5.376			8.3603	4.368			12.3827	5.04			5.878	7.056			5.8607	4.032						9.3398	6.384
								7.9572	3.192			9.4305	4.536			11.2292	5.376			11.3235	5.712			14.4222	5.04			5.8955	4.704						8.6643	3.696
								8.0982	4.872			6.0185	6.216			12	5.208			15.5172	5.376			12.1805	6.384			11.8374	4.368						4.1007	6.216
								6.1976	3.864			0.8066	7.392			9.5455	7.392			11.5825	7.392			14.5246	5.208			11.5837	2.856						5.8553	6.384
								5.6523	5.376			7.4327		5.88		8.2386	7.392			6.5116	7.224			9.4444	7.56			7.6521	4.872						4.1275	6.216
								3.2435	7.056			5.4902		7.224		11.2609		6.72		12.5795		6.888		5.0831	7.224			5.4163	4.368						9.0055	3.696
								6.7804		5.208		10.6581		4.2		7.0646		8.4		7.8478		9.072		11.7407		6.72		6.1333	4.2						6.3951	5.544
								4.691		6.552		3.3958		7.224		18.6207		4.872		15.047		4.872		7.0866		8.736		10.125	4.032						4.0652	3.864
								11.6327		3.528		7.3558		6.552		5.6711		7.728		7.5286		7.728		15.0538		5.208		8.3333	4.032						4.9519	6.216
								3.1779		6.048		6.9932		6.384		6.0826		7.896		9.0213		7.896		7.9167		7.56		6.8025	3.696						5.9627	5.712
								5.5028		6.048		7.2549		5.712		7.8571		7.056		7.2262		7.224		7.2564		7.896		5.6946	4.704						6.3488	6.216
								6.9214		5.544		7.7466		4.872		7.6577		6.216		7.2632		6.384		7.5411		7.056		5.9829	4.368						6.5597	5.208
								5.2724		5.208		5.7353		5.712		8.4739		5.88		7.8947		7.392		7.1178		6.384		7.0827	4.368						4.8321	6.216
								7.2762		4.368		3.235		10.248		7.906		6.048		8.7805		6.888		9.522		6.888		5.5923	4.536						3.2874	5.88
								5.0075		5.376		8.9255		7.056		4.3486		11.088		4.2082		11.76		9.6318		7.224		4.2671		7.392					5.0159	6.048
								2.7343		9.912		8.1712		5.376		11.3043		7.392		12.9078		7.896		4.1742		11.424		14.1053		3.192					7.9572	3.192
								5.0929		6.384		2.8418		7.56		9.6886		5.712		10		5.712		11.0298		7.896		12.1925		5.712					8.0982	4.872
								5.2863		5.208		8.4527		5.88		5.2838		8.232		6.7713		8.904		10.1166		5.712		5.8355		4.872					4.8976	5.376
								3.0295		6.888		4.5315		4.368		10.963		5.88		10.6445		6.216		6.7149		8.736		6.8862		6.048					4.4225	7.896
								8.1481		4.536		5.5376		5.376		8.6022		5.208		13.2404		6.888		8.502		6.384		10.4533		4.2					6.1976	3.864
								3.5478		3.864		11.729		3.864		10.6271		5.88		14.0185		6.384		8.7805		6.888		5.9783		5.04					6.4484	4.704
								7.454		4.872		9.8571		4.2		14.6154		4.368		15.5556		4.536		12.7413		6.216		8.8235		3.696					6.4608	4.2
								12.3039		3.192		5.8942		5.544		15.5093		4.536		17.25		4.2		13.7374		4.536		7.3684		3.192					5.6523	5.376
								12.594		3.192		8.8787		5.376		8.2198		6.384		7.8571		6.384		13.6538		4.368		7.2584		4.368					5.1553	7.056
								5.9524		4.704		12.4835		4.368		14.916		5.712		12.1739		5.712		8.7		6.048		6.8714		5.208					4.9969	6.552
								8.254		4.536						11.0345		4.872		11.3753		5.544		10.2899		5.544		10.0966		5.04					3.4213	5.208
								9.4881		4.2														11.1059		5.712		8.0695		4.704					6.8095	5.88
																												8.7085		5.544					3.1147	5.544
																												5.7037		5.04					3.2435	7.056
																												6.9877		6.384					2.889	7.224
								European																				7.6498		8.232					8.547	4.704
								baseline				30 min				60 min				120 min				180 min				5.3333		5.04					6.1163	5.208
								FEUA (%)	ABCG2	ABCG2 - Risk Allele		FEUA (%)	ABCG2	ABCG2 - Risk Allele		FEUA (%)	ABCG2	ABCG2 - Risk Allele		FEUA (%)	ABCG2	ABCG2 - Risk Allele		FEUA (%)	ABCG2	ABCG2 - Risk Allele		9.0278		3.36					4.4877	4.704
								7.989	4.872			12.1925	5.712			11.9327	6.72			10.4029	6.552			8.7193	6.384			6.6379		5.88					5.5227	4.368
								7.1084	3.192			8.8235	3.696			11.2778	5.04			14.1964	5.376			16.0313	5.376			5.2889		6.048					5.2192		7.56
								4.4368	5.04			6.8714	5.208			7.3864	6.048			6.8016	6.384			6.2815	6.384			3.3603		8.904					6.1227		5.208
								8.7068	4.536			8.7085	5.544			12.0325	6.888			16.7442	7.224			17.5	6.72			6.7932		6.048					5.7247		5.544
								1.6154	4.368			5.7037	5.04			7.1154	5.376			7.0043	5.376			7.9515	5.712			10.8436		3.024					8.8346		7.056
								5.6967	5.88			6.9877	6.384			8.3482	7.056			9.4468	7.56			7.7907	7.224			6.6731		5.208					6.5281		5.04
								4.0227	4.368			5.3333	5.04			6.4171	5.712			7.9825	6.384			7.049	6.552			10		5.544					6.1279		6.552
								5.8587	4.872			6.6379	5.88			9.5951	6.384			8.6623	6.384			10.2418	6.216			7.7917		4.032					6.9595		6.72
								7.4074	6.048			3.3603	8.904			6.8653	8.064			7.5893	8.064			6.0412	7.728			6.9677		5.208					4.9652		6.888
								2.5903	8.232			6.7932	6.048			5.3103	9.744			7.0769	10.08			6.9744	10.08			6.2268		5.04					9.4932		3.864
								4.4862	5.544			6.6731	5.208			8.042	6.552			8.631	7.056			8.9701	7.224			8.8798		5.04					9.926		5.376
								5.8499	4.536			8.8798	5.04			9.2857	5.88			12.3005	5.712			10.2941	5.712			13.3333		3.528					5.2475		4.872
								11.8374	4.368			8.7075	5.88			9.8661	5.88			14.3571	5.88			13.619	5.88			8.7075		5.88					4.9797		6.888
								7.6521	4.872			5.3037	5.376			14.8171	6.888			17.7273	7.392			16.2338	7.056			5.3037		5.376					6.3368		6.048
								5.4163	4.368			9.6286	4.368			7.5937	6.552			10.9804	6.552			10.9412	5.712			11.2872		4.872					5.418		6.72
								8.3333	4.032			8.5165	4.368			12.4138	4.872			10.6452	5.208			11.4516	5.208			9.6286		4.368					8.6114		5.208
								6.8025	3.696			6.9485	5.712			9.9628	5.208			13.2358	6.888			15.6471	6.72			8.5165		4.368					5.2778		6.72
								5.6946	4.704			6.6364	5.04			10	6.72			11.7727	6.72			10.4412	6.72			6.9485		5.712					5.04		6.048
								5.9829	4.368			6.8182	5.376			7.7963	6.216			12.7778	6.048			10.6349	5.88			6.6364		5.04					4.6731		6.72
								7.0827	4.368			4.2671	7.392			9.6037	6.888			12.6098	7.224			10.7851	7.392			6.8182		5.376					7.8043		5.376
								13.8776	2.352			14.1053	3.192			7.9167	8.064			6.4217	7.896			5.413	7.728			6.5625		5.04					6.1189		5.544
								6.0474	3.864			5.8355	4.872			21.8993	3.864			26.4023	3.696			23.625	3.36			7.9167			8.064				4.8579		8.568
								8.1016	5.04			6.8862	6.048			8.0303	6.048			13.5	6.72			10.8409	6.72			21.8993			3.864				9.4305		4.536
								9.3464	4.032			10.4533	4.2			8.4318	6.72			5.7491	6.888			6.7308	6.552			11.9327			6.72				6.4762		5.88
								4.2857	4.704			5.9783	5.04			10.3571	4.704			9.6189	4.872			6.6667	5.04			8.0303			6.048				5.9551		4.536
								6.5306	3.024			7.3684	3.192			7.6357	5.712			9.4884	7.224			11.9691	7.056			8.4318			6.72				6.0185		6.216
								9.6568	2.688			7.2584	4.368			10.7417	3.864			13.2143	4.032			14.9333	4.2			10.3571			4.704				5.1515		7.56
								9.1985	4.368			10.0966	5.04			10.3226	5.208			13.5484	5.208			14.3295	4.872			7.6357			5.712				4.991		7.056
								6.0487	4.2			8.0695	4.704			11.9328	5.712			13.144	5.712			13.6991	5.544			11.2778			5.04				5.0118		5.712
								6.6767	6.552			7.6498	8.232			8.6179	5.376			10.2207	6.72			10.6329	6.72			10.7417			3.864				7.125		6.72
								9.8765	3.024			9.0278	3.36			12.6316	9.576			13.5723	8.904			11.6649	8.4			10.3226			5.208				3.4119		5.88
								6.5975	4.872			5.2889	6.048			12	4.2			11.8833	4.872			13.5222	4.872			7.3864			6.048				0.8066		7.392
								12.0446	2.688			10.8436	3.024			7.2549	7.056			9.2878	7.224			8.3721	7.224			11.9328			5.712				3.0145		7.728
								8.8216	4.704			10	5.544			13.4694	3.528			14.8352	4.704			16.9894	4.872			8.6179			5.376				9.1584		5.376
								6.518	3.696			7.7917	4.032			13.0714	6.72			20	8.568			18.5714	8.064			12.0325			6.888				6.6406		5.712
								5.8607	4.032			6.9677	5.208			9.6206	4.536			7.9221	5.544			10.3636	5.544			7.1154			5.376				5.8021		5.544
								5.8955	4.704			6.2268	5.04			8.3466	6.216			10.6667	6.048			9.1837	5.88			8.3482			7.056				5.8687		5.04
								11.5837	2.856			13.3333	3.528			5.7736	5.712			8.0904	5.88			7.9592	5.712			12.6316			9.576				7.1161			8.064
								6.1333	4.2			11.2872	4.872			17.9894	4.536			15.8923	4.536			17.094	4.536			6.4171			5.712				7.0284			5.712
								10.125	4.032			6.5625	5.04			16.1953	5.544			11.1429	5.88			11.3636	5.544			12			4.2				6.2921			6.216
								5.5923	4.536			7.4327		5.88		7.8019	5.712			15.74	5.712			9.4118	5.712			9.5951			6.384				12.0697			7.728
								6.7804		5.208		5.4902		7.224		11.2609		6.72		9.4286	5.88			11.7407		6.72		6.8653			8.064				8.4407			6.216
								4.691		6.552		10.6581		4.2		7.0646		8.4		12.5795		6.888		7.0866		8.736		7.2549			7.056				5.3917			7.056
								11.6327		3.528		4.5315		4.368		18.6207		4.872		7.8478		9.072		15.0538		5.208		5.3103			9.744				6.2987			7.392
								3.5478		3.864		5.5376		5.376		8.6022		5.208		15.047		4.872		8.7805		6.888		8.042			6.552				6.7413			7.056
								7.454		4.872		11.729		3.864		10.6271		5.88		13.2404		6.888		12.7413		6.216		13.4694			3.528				13.1298			4.536
								12.3039		3.192		9.8571		4.2		14.6154		4.368		14.0185		6.384		13.7374		4.536		9.2857			5.88				9.3108			5.376
								12.594		3.192		5.8942		5.544		15.5093		4.536		15.5556		4.536		13.6538		4.368		13.0714			6.72				8.0357			5.376
								5.9524		4.704						8.2198		6.384		17.25		4.2		8.7		6.048		9.6206			4.536				8.5714			7.056
																				7.8571		6.384						8.3466			6.216				6.8533			6.216
																												5.7736			5.712				6.9483			7.224
								Polynesian																				9.8661			5.88				8.6857			5.88
								baseline				30 min				60 min				120 min				180 min				17.9894			4.536				7.439			6.888
								FEUA (%)	ABCG2	ABCG2 - Risk Allele		FEUA (%)	ABCG2	ABCG2 - Risk Allele		FEUA (%)	ABCG2	ABCG2 - Risk Allele		FEUA (%)	ABCG2	ABCG2 - Risk Allele		FEUA (%)	ABCG2	ABCG2 - Risk Allele		14.8171			6.888				5.0954			6.888
								5.2227	4.704			6.1227	5.208			7.0284	5.712			7.7895	6.384			7.8947	6.384			7.5937			6.552				3.4762			7.056
								4.7306	5.04			5.7247	5.544			6.2921	6.216			7.2233	6.888			6.6429	6.72			16.1953			5.544				8.3603			4.368
								8.6643	3.696			6.5281	5.04			8.4407	6.216			10.1707	6.216			12.3148	6.048			12.4138			4.872				11.2292			5.376
								4.1007	6.216			6.1279	6.552			5.3917	7.056			6.1364	7.392			5.5814	7.224			9.9628			5.208				5.5448			9.072
								5.8553	6.384			6.9595	6.72			6.2987	7.392			8.6932	7.392			7.7778	7.56			10			6.72				12			5.208
								4.1275	6.216			4.9652	6.888			6.7413	7.056			7.3643	7.224			6.525	7.056			7.7963			6.216				9.6206			6.888
								9.0055	3.696			9.4932	3.864			13.1298	4.536			19.1589	5.04			21.1224	4.872			9.6037			6.888				6.7946			5.376
								6.3951	5.544			9.926	5.376			9.3108	5.376			8.24	5.376			7.2857	5.376			7.8019			5.712				9.5455			7.392
								4.0652	3.864			5.2475	4.872			8.0357	5.376			9.2308	6.552			9.4814	6.216			6.4217				7.896			5.1789			8.4
								4.9519	6.216			4.9797	6.888			8.5714	7.056			7.3902	7.224			5.3277	7.224			26.4023				3.696			4.7938			7.392
								6.3488	6.216			5.418	6.72			6.9483	7.224			6.874	7.896			5.3015	7.728			10.4029				6.552			7.8788			6.048
								6.5597	5.208			8.6114	5.208			8.6857	5.88			11.498	6.384			10.6349	6.048			13.5				6.72			7.907			7.224
								4.8321	6.216			5.2778	6.72			7.439	6.888			6.993	6.552			7.8947	6.384			5.7491				6.888			4.8262			6.384
								3.2874	5.88			5.04	6.048			5.0954	6.888			6.4	7.56			5.8621	7.392			9.6189				4.872			8.2386			7.392
								4.8976	5.376			6.1189	5.544			5.5448	9.072			6.1389	9.912			6.875	7.056			9.4884				7.224			4.8211			8.064
								4.4225	7.896			4.8579	8.568			9.6206	6.888			11.1563	6.888			5.4636	9.744			14.1964				5.376			11.6667			5.544
								6.4484	4.704			6.4762	5.88			6.7946	5.376			7.4884	6.72			12.4651	7.224			13.2143				4.032			11.1727			6.384
								6.4608	4.2			5.9551	4.536			5.1789	8.4			6.2308	8.736			7.7751	7.392			13.5484				5.208			6.5625			6.72
								5.1553	7.056			5.1515	7.56			4.7938	7.392			4.6667	7.56			4.8387	8.736			6.8016				6.384			9.6471			5.712
								4.9969	6.552			4.991	7.056			7.8788	6.048			9.0196	6.048			5.6349	7.56			13.144				5.712			7.8303				8.232
								3.4213	5.208			5.0118	5.712			7.907	7.224			9.4921	7.56			9.3095	5.88			10.2207				6.72			7.7895				6.384
								6.8095	5.88			7.125	6.72			4.8262	6.384			6.7439	6.888			8.6258	7.392			16.7442				7.224			7.2233				6.888
								3.1147	5.544			3.4119	5.88			4.8211	8.064			5.278	8.232			7.9906	6.72			7.0043				5.376			11.6593				7.728
								2.889	7.224			3.0145	7.728			11.6667	5.544			12.8426	6.048			4.723	8.232			9.4468				7.56			10.1707				6.216
								8.547	4.704			9.1584	5.376			11.1727	6.384			12.9792	6.384			15	6.048			13.5723				8.904			6.1364				7.392
								6.1163	5.208			6.6406	5.712			6.5625	6.72			8.5526	6.72			13.0708	6.216			7.9825				6.384			8.6932				7.392
								4.4877	4.704			5.8021	5.544			9.6471	5.712			7.8303	8.232			7.403	6.72			11.8833				4.872			7.3643				7.224
								5.5227	4.368			5.8687	5.04			7.1161	8.064			11.6593	7.728			13.1538	6.72			8.6623				6.384			19.1589				5.04
								5.18	6.552			5.2192	7.56			12.0697	7.728			6.0976	6.888			10.2399	7.896			7.5893				8.064			8.24				5.376
								9.3398	6.384			8.8346	7.056			6.8533	6.216			6.2016	7.224			11.9949	7.392			9.2878				7.224			9.2308				6.552
								5.9627	5.712			6.3368	6.048			3.4762	7.056			12.3827	5.04			6.1369	6.888			7.0769				10.08			7.3902				7.224
								5.0159	6.048			4.6731	6.72			8.3603	4.368			11.3235	5.712			5.878	7.056			8.631				7.056			6.0976				6.888
								7.9572	3.192			7.8043	5.376			11.2292	5.376			15.5172	5.376			14.4222	5.04			14.8352				4.704			6.874				7.896
								8.0982	4.872			9.4305	4.536			12	5.208			11.5825	7.392			12.1805	6.384			12.3005				5.712			11.498				6.384
								6.1976	3.864			6.0185	6.216			9.5455	7.392			6.5116	7.224			14.5246	5.208			20				8.568			6.993				6.552
								5.6523	5.376			0.8066	7.392			8.2386	7.392			7.5286		7.728		9.4444	7.56			7.9221				5.544			6.4				7.56
								3.2435	7.056			3.3958		7.224		5.6711		7.728		9.0213		7.896		5.0831	7.224			10.6667				6.048			6.2016				7.224
								3.1779		6.048		7.3558		6.552		6.0826		7.896		7.2262		7.224		7.9167		7.56		8.0904				5.88			12.3827				5.04
								5.5028		6.048		6.9932		6.384		7.8571		7.056		7.2632		6.384		7.2564		7.896		14.3571				5.88			11.3235				5.712
								6.9214		5.544		7.2549		5.712		7.6577		6.216		7.8947		7.392		7.5411		7.056		15.8923				4.536			6.1389				9.912
								5.2724		5.208		7.7466		4.872		8.4739		5.88		8.7805		6.888		7.1178		6.384		17.7273				7.392			15.5172				5.376
								7.2762		4.368		5.7353		5.712		7.906		6.048		4.2082		11.76		9.522		6.888		10.9804				6.552			11.1563				6.888
								5.0075		5.376		3.235		10.248		4.3486		11.088		12.9078		7.896		9.6318		7.224		11.1429				5.88			7.4884				6.72
								2.7343		9.912		8.9255		7.056		11.3043		7.392		10		5.712		4.1742		11.424		15.74				5.712			11.5825				7.392
								5.0929		6.384		8.1712		5.376		9.6886		5.712		6.7713		8.904		11.0298		7.896		10.6452				5.208			6.2308				8.736
								5.2863		5.208		2.8418		7.56		5.2838		8.232		10.6445		6.216		10.1166		5.712		13.2358				6.888			4.6667				7.56
								3.0295		6.888		8.4527		5.88		10.963		5.88		12.1739		5.712		6.7149		8.736		11.7727				6.72			9.0196				6.048
								8.1481		4.536		8.8787		5.376		14.916		5.712		11.3753		5.544		8.502		6.384		12.7778				6.048			9.4921				7.56
								8.254		4.536		12.4835		4.368		11.0345		4.872						10.2899		5.544		12.6098				7.224			6.7439				6.888
								9.4881		4.2														11.1059		5.712		9.4286				5.88			6.5116				7.224
																												5.413					7.728		5.278				8.232
																												23.625					3.36		12.8426				6.048
																												8.7193					6.384		12.9792				6.384
																												10.8409					6.72		8.5526				6.72
																												6.7308					6.552		10.2399					7.896
																												6.6667					5.04		7.8947					6.384
																												11.9691					7.056		6.6429					6.72
																												16.0313					5.376		11.9949					7.392
																												14.9333					4.2		12.3148					6.048
																												14.3295					4.872		5.5814					7.224
																												6.2815					6.384		7.7778					7.56
																												13.6991					5.544		6.525					7.056
																												10.6329					6.72		21.1224					4.872
																												17.5					6.72		7.2857					5.376
																												7.9515					5.712		9.4814					6.216
																												7.7907					7.224		5.3277					7.224
																												11.6649					8.4		6.1369					6.888
																												7.049					6.552		5.3015					7.728
																												13.5222					4.872		10.6349					6.048
																												10.2418					6.216		7.8947					6.384
																												6.0412					7.728		5.8621					7.392
																												8.3721					7.224		5.878					7.056
																												6.9744					10.08		14.4222					5.04
																												8.9701					7.224		12.1805					6.384
																												16.9894					4.872		6.875					7.056
																												10.2941					5.712		5.4636					9.744
																												18.5714					8.064		14.5246					5.208
																												10.3636					5.544		12.4651					7.224
																												9.1837					5.88		7.7751					7.392
																												7.9592					5.712		9.4444					7.56
																												13.619					5.88		4.8387					8.736
																												17.094					4.536		5.6349					7.56
																												16.2338					7.056		9.3095					5.88
																												10.9412					5.712		8.6258					7.392
																												11.3636					5.544		7.9906					6.72
																												11.4516					5.208		5.0831					7.224
																												15.6471					6.72		4.723					8.232
																												10.4412					6.72		15					6.048
																												10.6349					5.88		13.0708					6.216
																												10.7851					7.392		7.403					6.72
																												9.4118					5.712		13.1538					6.72

[truncated: 8 more sheets: Supplemental Figure 2, Supplemental Figure 3, Supplemental Figure 4, Supplemental Table 2, Supplemental Figure 5, Supplemental Figure 6, Supplemental Figure 7, ACTRN12615001302549]
